# Supplementary material for: The Impact of a Nutritional Intervention Program on Eating Behaviors in Italian Athletes
Source: Int J Environ Res Public Health. 2021 Jul 8;18(14):7313. doi: 10.3390/ijerph18147313 (PMC8303861; doi:10.3390/ijerph18147313)
Supplement: Supplementary file 1 [file ijerph-18-07313-s001.zip]

Archive with 1 entries (1 files):
- ijerph-1252214-supplementary.pdf
